# Supplementary material for: Identification of genes required for eye development by high-throughput screening of mouse knockouts
Source: Commun Biol. 2018 Dec 21;1:236. doi: 10.1038/s42003-018-0226-0 (PMC6303268; doi:10.1038/s42003-018-0226-0)
Supplement: Supplementary file 3 — Supplementary Data 1 [file 42003_2018_226_MOESM3_ESM.xlsx]

## Sheet: Retina
Retinal thickness	WT	M all	M OD	M OS	M Mean		Rnf10	Ref Range	M all	M OD	M OS	M Mean	Ref Range Mean		t-test	t-test mean
	OD	223	223	222	222.5		OD	0	219	219	209	214	0		3.98464e-08	1.11404e-05
Reference range		218	218	219	218.5			1	213	213	216	214.5	0
213.83		231	231	221	226			0	215	215	212	213.5	1
233.5		226	226	225	225.5			1	210	210	205	207.5	1
223.665		224	224	228	226			1	209	209	209	209	1
		228	228	221	224.5			1	201	201	212	206.5	1
	OS	222						1	209	209	210	209.5	1
		219					OS	1	209
		221						0	216
		225						1	212
		228						1	205
		221						1	209
								1	212
								1	210
							%	78.5714				%	71.4286
	Mean	223.833						Mean	210.643
	SD	3.92737						SD	4.49969
	WT	F all	F OD	F OS	F Mean		Rnf10	Ref Range	Fall	F OD	F OS	F Mean	Ref Range Mean		t-test	t-test mean
	OD	224	224	222	223		OD	1	204	204	205	204.5	1		1.61517e-08	7.29052e-05
Reference range		229	229	224	226.5						217	217	0
213.79		219	219	221	220			1	207	207	200	203.5	1
234.38		223	223	224	223.5			1	208	208	209	208.5	1
		225	225	219	222			1	212	212	212	212	1
		223	223	221	222			1	212	212	213	212.5	1
		220	220	213	216.5			0	215	215	213	214	0
		228	228	223	225.5		OS	1	205
	OS	222						0	217
		224						1	200
		221						1	209
		224						1	212
		219						1	213
		221						1	213
		213					%	84.6154				%	71.4286
		223
	Mean	222.375						Mean	209.769
	SD	3.75722						SD	4.81584
		WT all			WT mean all				Rnf10 all			Rnf10 all mean			t-test	t-test mean
		223			222.5			0	219			214	0		1.23549e-15	1.04672e-09
		218			218.5			1	213			214.5	0
		231			226			0	215			213.5	1
		226			225.5			1	210			207.5	1
		224			226			1	209			209	1
		228			224.5			1	201			206.5	1
		222			223			1	209			209.5	1
		219			226.5			1	209			204.5	1
		221			220			0	216			217	0
		225			223.5			1	212			203.5	1
		228			222			1	205			208.5	1
		221			222			1	209			212	1
		224			216.5			1	212			212.5	1
		229			225.5			1	210			214	0
		219						1	204
		223
		225						1	207
		223						1	208
		220						1	212
		228						1	212
		222						0	215
		224						1	205
		221						0	217
		224						1	200
		219						1	209
		221						1	212
		213						1	213
		223						1	213
							%	81.4815				%	71.4286

## Sheet: INL
Retinal thickness	WT	M all	M OD	M OS	M Mean		Rnf10	Ref Range	M all	M OD	M OS	M Mean	Ref Range Mean		t-test	t-test mean
	OD	28	28	25	26.5		OD	0	25	25	29	27	0		0.00126045	0.00689283
Reference range		32	32	27	29.5			0	24	24	24	24	0
23.52		29	29	30	29.5			1	21	21	23	22	1
33.75		27	27	25	26			0	25	25	25	25	0
28.635		25	25	28	26.5			0	24	24	25	24.5	0
		28	28	29	28.5			0	25	25	28	26.5	0
	OS	25						1	22	22	26	24	0
		27					OS	0	29
		30						0	24
		25						1	23
		28						0	25
		29						0	25
								0	28
								0	26
							%	21.4286				%	14.2857
	Mean	27.75						Mean	24.7143
	SD	2.13733						SD	2.09132
	WT	F all	F OD	F OS	F Mean		Rnf10	Ref Range	Fall	F OD	F OS	F Mean	Ref Range Mean		t-test	t-test mean
	OD	24	24	29	26.5		OD	0	25	25	22	23.5	0		0.0627798	0.062713
Reference range		28	28	26	27						27	27	0
23.42		28	28	24	26			1	23	23	25	24	0
33.75		25	25	29	27			0	24	24	26	25	0
		24	24	26	25			1	22	22	24	23	1
		25	25	27	26			0	26	26	26	26	0
		30	30	24	27			0	30	30	25	27.5	0
		26	26	31	28.5		OS	1	22
	OS	29						0	27
		26						0	25
		24						0	26
		29						0	24
		26						0	26
		27						0	25
		24					%	23.0769				%	14.2857
		31
	Mean	26.625						Mean	25
	SD	2.30579						SD	2.16025
		WT all			WT mean all				Rnf10 all			Rnf10 all mean			t-test	t-test mean
		28			26.5			0	25			27	0		0.000336741	0.000831825
		32			29.5			0	24			24	0
		29			29.5			1	21			22	1
		27			26			0	25			25	0
		25			26.5			0	24			24.5	0
		28			28.5			0	25			26.5	0
		25			26.5			1	22			24	0
		27			27			0	29			23.5	0
		30			26			0	24			27	0
		25			27			1	23			24	0
		28			25			0	25			25	0
		29			26			0	25			23	1
		24			27			0	28			26	0
		28			28.5			0	26			27.5	0
		28						0	25
		25
		24						1	23
		25						0	24
		30						1	22
		26						0	26
		29						0	30
		26						1	22
		24						0	27
		29						0	25
		26						0	26
		27						0	24
		24						0	26
		31						0	25
							%	22.2222				%	14.2857

## Sheet: IPL
Retinal thickness	WT	M all	M OD	M OS	M Mean		Rnf10	Ref Range	M all	M OD	M OS	M Mean	Ref Range Mean		t-test	t-test mean
	OD	55	55	56	55.5		OD	0	54	54	47	50.5	1		7.72996e-08	2.46878e-05
Reference range		52	52	57	54.5			1	52	52	53	52.5	0
52.15		55	55	56	55.5			1	50	50	47	48.5	1
68.52		58	58	57	57.5			1	50	50	45	47.5	1
60.335		60	60	59	59.5			1	47	47	46	46.5	1
		60	60	54	57			1	45	45	47	46	1
	OS	56						1	49	49	48	48.5	1
		57					OS	1	47
		56						0	53
		57						1	47
		59						1	45
		54						1	46
								1	47
								1	48
							%	85.7143				%	85.7143
	Mean	56.5833						Mean	48.5714
	SD	2.4293						SD	2.87467
	WT	F all	F OD	F OS	F Mean		Rnf10	Ref Range	Fall	F OD	F OS	F Mean	Ref Range Mean		t-test	t-test mean
	OD	62	62	58	60		OD	1	40	40	44	42	1		6.41389e-12	1.23339e-07
Reference range		61	61	62	61.5						48	48	1
52.78		61	61	63	62			1	45	45	47	46	1
68.2		61	61	57	59			1	49	49	42	45.5	1
		66	66	60	63			1	52	52	51	51.5	1
		60	60	57	58.5			1	47	47	49	48	1
		56	56	57	56.5			1	45	45	47	46	1
		64	64	57	60.5		OS	1	44
	OS	58						1	48
		62						1	47
		63						1	42
		57						1	51
		60						1	49
		57						1	47
		57					%	100				%	100
		57
	Mean	60.125						Mean	46.6154
	SD	2.91833						SD	3.40437
		WT all			WT mean all				Rnf10 all			Rnf10 all mean			t-test	t-test mean
		55			55.5			0	54			50.5	1		1.33278e-17	3.45144e-11
		52			54.5			1	52			52.5	1
		55			55.5			1	50			48.5	1
		58			57.5			1	50			47.5	1
		60			59.5			1	47			46.5	1
		60			57			1	45			46	1
		56			60			1	49			48.5	1
		57			61.5			1	47			42	1
		56			62			0	53			48	1
		57			59			1	47			46	1
		59			63			1	45			45.5	1
		54			58.5			1	46			51.5	1
		62			56.5			1	47			48	1
		61			60.5			1	48			46	1
		61						1	40
		61
		66						1	45
		60						1	49
		56						1	52
		64						1	47
		58						1	45
		62						1	44
		63						1	48
		57						1	47
		60						1	42
		57						1	51
		57						1	49
		57						1	47
							%	92.5926				%	100
